# Supplementary material for: Variations in the Sensory Attributes of Infant Formula among Batches and Their Impact on Maternal Consumer Preferences: A Study Combining Consumer Preferences, Pivot Profile, and Quantitative Descriptive Analysis
Source: Foods. 2024 Sep 7;13(17):2839. doi: 10.3390/foods13172839 (PMC11394814; doi:10.3390/foods13172839)
Supplement: Supplementary file 1 [file foods-13-02839-s001.zip]

Archive with 1 entries (1 files):
- foods-3161214-supplementary.pdf
